# Supplementary material for: microRNA165 and 166 modulate response of the Arabidopsis root apical meristem to salt stress
Source: Commun Biol. 2023 Aug 11;6:834. doi: 10.1038/s42003-023-05201-6 (PMC10421904; doi:10.1038/s42003-023-05201-6)
Supplement: Supplementary file 4 — Supplementary Data [file 42003_2023_5201_MOESM4_ESM.xlsx]

## Sheet: Fig 1
f
Wt	NaCl 0mM 5h	NaCl 150mM 5h	NaCl 0mM 8h	NaCl 150mM 8h	NaCl 0mM 16h	NaCl 150mM 16h	NaCl 0mM 24h	NaCl 150mM 24h
	35	28	30	27	31	25	36	22
	35	30	33	28	29	21	35	18
	37	34	31	32	30	24	37	22
	28	32	29	33	38	23	38	20
	31	33	33	26	40	22	37	19
	34	27	32	24	29	23	35	22
	33	34	34	28	31	23	40	19
	31	33	32	25	35	20	40	22
	34	30	35	28	37	24	36	18
	36	27	34	28	35	22	35	18
	35	29	33	27	36	23	38	23
	37	29	36	26	35	25	37	24
	29	29	38	26	33	27	35	16
	31	28	28	26	31	28	36	15
	33	31	31	28	32	28	39	18
	36	28	35	29	34	27	41	19
	38	28	34	31	36	20	37	15
		29	33	26		22	36	18
			31	33			34
				31			36
g
	MIR166A								n
Wt	NaCl 0mM			NaCl 150mM					Wt NaCl 0mM	Wt NaCl 150mM	SCR::MIR166A NaCl 0mM	SCR::MIR166A NaCl 150mM
0.5h	1	1	1	0.602549	0.598861	0.574479			30	28	37	35
1h	1	1	1	0.072831	0.124142	0.088022			29	29	35	35
1.5h	1	1	1	0.056071	0.211496	0.101583			34	30	34	37
2h	1	1	1	0.409652	0.233816	0.223629			30	26	36	35
3h	1	1	1	0.153128	0.425156	0.078623			32	29	43	36
4h	1	1	1	0.327249	0.925427	0.303545			29	30	40	35
									31	27	35	34
									28	30	36	34
h									33	25	38
	MIR66B								35	27	37
Wt	NaCl 0mM			NaCl 150mM					35		35
0.5h	1	1	1	0.591868	0.645489	0.764786
1h	1	1	1	0.516097	0.515701	0.482122
1.5h	1	1	1	0.520692	0.612551	0.498786
2h	1	1	1	0.757708	0.68401	0.477404			s
3h	1	1	1	0.739279	0.623408	0.595548			Wt NaCl 0mM	Wt NaCl 150mM	phb-1d -/- NaCl 0mM	phb-1d -/- NaCl 150mM
4h	1	1	1	0.672875	0.818442	0.645097			33	20	11	10
									33	21	11	11
									35	20	13	11
i									33	21	11	10
	MIR65A								32	20	12	11
Wt	NaCl 0mM			NaCl 150mM					33	21	13	11
0.5h	1	1	1	0.444912	0.693383	0.629408			31	21	13	11
1h	1	1	1	0.240514	0.29004	0.289346			33	22	13	15
1.5h	1	1	1	0.429401	0.388953	0.362177			32	22	13	13
2h	1	1	1	0.656712	0.723308	0.588791			30	21	13	9
3h	1	1	1	0.459396	0.635723	0.565029			32		13	10
4h	1	1	1	0.458394	0.402057	0.413593			30		14	13
									34		11
									33		11

## Sheet: Fig 2
a
NaCl 0mM	NaCl 100mM	NaCl 150mM	NaCl 200mM
34	28	31	27
30	31	27	26
29	29	29	27
32	30	27	28
26	31	30	30
29	29	26	25
31	34	27	27
35	30	26	28
28	31	25	29
30	28	23	30
39	31	29	30
35	31	30	26
32	30	26	29
27	27	28	30
32	31	32	31
35	29	30	28
32	34	27	29
36	33	27	28
34	31	26	25
35	31	23	27
30	36	27	27
30	33	32	27
28	28	31	27
34	29	24	28
40	31	23	31
35	35	26	24
40	28	32	27
35	24	29	29
40	25	28	31
32	26	33	30
30	31	30	27
31	31	30	28
32	30	27	29
31	33	32	26
36	31		31
36	32		26
32			30
34			28
30
30
b
	MIR65A			MIR166A			MIR166B
NaCl 0mM	1	1	1	1	1	1	1	1	1
NaCl 100mM	0.57	0.62	0.56	0.66	0.44	0.65	1.14	0.41	0.24
NaCl 150mM	0.656712	0.723308	0.588791	0.409652	0.233816	0.223629	0.757708	0.68401	0.477404
NaCl 200mM	0.195334	0.204578	0.164101	0.06	0.06	0.07	0.16	0.09	0.13
c
Wt NaCl 0mM	Wt NaCl 150mM	35S::MIM165/6 -/+NaCl 0mM	35S::MIM165/6 -/+ NaCl150mM	35S::MIM165/6 -/- NaCl 0mM	35SMIM165/6 -/- NaCl 150mM
33	20	24	21	14	11
33	21	28	21	17	11
35	20	24	20	11	9
33	21	24	22	12	11
32	20	24	21	13	11
33	21	26	21	12	11
31	21	26	18	8	11
33	22	28	18	7	12
32	22	26	22	12	11
30	21	26	23	11	11
32		26	20	12	13
30		25	21	13	14
34		27	20	11	13
33		28	21	12	13
		25	21	12	10
		24	21	13	11
					11
					10

## Sheet: Fig 3
i
Wt NaCl 0mM	Wt NaCl 150mM	ipt7-2 NaCl 0mM	ipt7-2 NaCl 150mM	phb-1d +/- NaCl 0mM	phb-1d +/- NaCl 150mM	phb-1d +/- x ipt7-2 NaCl 0mM	phb-1d +/- x ipt7-2 NaCl 150mM
33	18	20	20	10	16	23	23
31	27	30	36	19	14	25	22
32	30	31	38	18	17	22	26
28	32	34	33	16	15	20	28
34	28	35	35	16	18	31	25
34	32	36	33	17	19	32	25
31	32	32	35	18	16	25	24
33	30	41	35	18	16	26	25
31	33	38	35	16	14	27	28
36	29	33	38	20	13	24	27
34	33	34	35	16	15	26	28
32	32	32	32	16	13	28	28
31	33	35	32	18	13	26	24
33	28	38	34	20	14	28	28
29	31	34	32	22	12	22	25
30	34	38	35	18	18	22	27
34	31	36	31	18	15	24	27
32	31	41	34	18	13	23	28
32	31	38	36	16	12	25	27
34	28	35	34	20	16	24	25
31	30	34	34	18		28	25
33	35	41	32			28	24
33	33	41	32			24	23
32	26	41	32			23	24
32	27	38	34			25	23
32	29	34	32			25	25
32	32	34	33			25	25
33	25	35	36			22	25
32	25	33	35			26	25
32	28	37	34			25	27
	29	38	34
	30	32	32
	30	36	41
	29	34	37
	31	35	35
	27	36	33
	29	38	33
		41	37
		36	34
		32	36
		34	34
m
Wt	phb-1d +/-	phb-1d -/-
8.712	25.154	45.491
7.176	20.778	44.566
7.628	20.24	45.835
8.326	25.086	42.818
9.001	25.338	49.699
8.883	21.661	41.636
		42.171
		44.041
		36.524

## Sheet: Supplementary Figure1
a
NaCl 0mM 0h	NaCl 0mM 4h	NaCl 0mM 5h	NaCl 0mM 8h	NaCl 0mM 24h	NaCl 150mM 0h	NaCl 150mM 4h	NaCl 150mM 5h	NaCl 150mM 8h	NaCl 150mM 24h
1.936	2.38	2.42	3.212	3.316	1.797	1.557	1.584	1.574	1.897
1.74	1.929	2.03	2.676	2.835	1.637	1.519	1.6	1.56	1.73
2.045	2.332	2.348	3.094	3.204	1.91	1.537	1.529	1.468	1.643
1.96	2.226	2.216	2.863	2.95	1.547	1.557	1.412	1.367	1.556
	1.89	1.929	2.535	2.695	1.499	1.491	1.39	1.366	1.616
d
Wt NaCl 0mM	Wt NaCl 150mM
0.5	0.4
0.606061	0.444444
0.586667	0.264151
0.412698	0.612245
0.628571	0.867925
0.876712	1.02041
0.78125	1.04167
0.653061	0.961538
0.72	0.5
0.9	1.01887
0.509091	0.867925
0.581818	1.10204
0.95082	1.09804
1.10714	0.857143
0.814815	0.791667
0.509091	0.647059
0.980392	0.9375
0.693333	0.418605
1.04762	0.820513
1.05455	1.25
1.05263	0.7
1.03704	0.727273
0.983607	0.8
0.561404	0.55814
0.466667	0.977778
0.526316	0.45
1.01639	1
1.12903	0.488889
0.508475	1.11111
0.848485	1.15556
1	0.977778
0.516129	0.916667
1.07463	0.454545
0.75	0.697674
0.566667	0.93617
0.71875	0.820513
0.433333	0.666667
1.21569	1.03846
0.878788	0.590909
0.69697	0.512821
0.567164	0.723404
1.2	0.792453
0.622951	1.16279
0.818182	0.619048
1.1831	1.10638
1.1746	0.980392
0.971429	0.791667
0.912281	1.04
0.508475	1.11111
1.15152	0.68
0.537313	0.790698
0.666667	0.431373
	0.54902
	0.772727
	1.25714
	0.909091
	0.8075

## Sheet: Supplementary Figure 2
b
ChMIR166A
SCR::MIR166A NaCl 0mM	SCR::MIR166A NaCl 150mM
1	0.590346
1	1.62303
1	0.705428
c
AtMIR166A
SCR::MIR166A NaCl 0mM	SCR::MIR166A NaCl 150mM
1	0.127448
1	0.114616
1	0.119496
d
PHB
NaCl 0mM	NaCl150mM 0.5h	NaCl150mM 2h
1	2.07531	1.87356
1	1.82574	1.61034
1	1.91896	1.922
i
Wt NaCl 0mM	Wt NaCl 150mM	phb,phv NaCl 0mM	phb,phv NaCl 150mM
33	28	37	38
34	28	39	36
33	32	38	36
32	28	39	37
31	25	38	38
29	24	39	36
30	24	36	36
30	25	38	36
29	25	37	36
32	26	39
30	25	37
29	23	36
30	28	36
30	25	35
	24
	26
	23

## Sheet: Supplementary Figure 3
d
Wt	phb-1d +/-	phb-1d -/-
33	24	11
33	25	11
35	23	13
33	24	11
32	25	12
33	26	13
31	25	13
33	26	13
32	24	13
30	26	13
32	24	13
30	26	14
34	23
33	25
h
Wt	Q0990>>phbmuGFP +/-	Q0990>>phbmuGFP -/-
36	30	20
38	30	22
35	31	24
33	30	26
45	27	25
47	29	26
45	30	23
43	31	21
37	26	20
35	25	22
38	27	25
40	29	27
34	29	25
36	27	23
42	31	22
44	29	24
34	28	21
36	27	22
38	28
40	30
37	29
39	26
41
39
38
36
40
38

## Sheet: Supplementary Figure 4
a
SHY2
Wt NaCl 0mM	Wt NaCl 150mM
1	3.15153
1	3.3501
1	3.56689
